# Supplementary material for: New Antimicrobial Gels Based on Clove Essential Oil–Cyclodextrin Complex and Plant Extracts for Topical Use
Source: Gels. 2025 Aug 18;11(8):653. doi: 10.3390/gels11080653 (PMC12386016; doi:10.3390/gels11080653)
Supplement: Supplementary file 1 [file gels-11-00653-s001.zip]

Archive with 1 entries (1 files):
- gels-3781003-supplementary.pdf
